# Supplementary material for: The noncoding RNA HOXD-AS1 is a critical regulator of the metastasis and apoptosis phenotype in human hepatocellular carcinoma
Source: Mol Cancer. 2017 Jul 19;16:125. doi: 10.1186/s12943-017-0676-x (PMC5518122; doi:10.1186/s12943-017-0676-x)
Supplement: Supplementary file 2 — Data analysis of lncRNA microarray. (XLSX 191 kb) [file 12943_2017_676_MOESM2_ESM.xlsx]

## Sheet: Sheet1
ProbeName	p-value	FCAbsolute	regulation	NTT-1	NTT-2	NTT-3	TT-1	TT-2	TT-3	ProbeName	Probe Sequence	Aligned Percent(%)	Aligned Identity(%)	Transcripts	Type-I	Type-II	Gene	Name	Description	Aligned Percent(%)	Aligned Identity(%)	Gene	Annotation
RNA175430|ENST00000415872	0.000902442	67.3167	up	51.5583	35.4639	20.4499	1974.99	1610	1944.99	RNA175430|ENST00000415872	GATATGATAAAGATCTACATCACTGAATTTTGGTTCCATTTTTGTATCTCAGCTTCCAGG
RNA177678|ENST00000552156	0.00294758	12.4506	up	246.658	319.9	786.994	2704.44	4064.97	6211.44	RNA177678|ENST00000552156	GTATAAACAAGCTTCTGGCTCCTCCAGGTCAAGCAGAGGAACACTTTTATTAGAATGAAG
RNA165448|XLOC_007697	0.00685873	12.1813	up	129.688	95.4212	149.479	3137.31	667.952	885.302	RNA165448|XLOC_007697	TTGGAGCCATTGTACGTGTCGGGAACATATCAGAACACCGAGAATAGCGTCATGTCATAA
RNA177680|ENST00000425005	0.00151477	11.3863	up	208.394	287.826	713.975	2554.95	3938.72	3529.65	RNA177680|ENST00000425005	TACTGAAGGTATAAACAAGCTTCTGGCTCCTCCAGGTCAAGCAGAGGAACACTTTTATTA
RNA177679|ENST00000456876	0.00317023	11.1555	up	260.998	348.775	942.318	2709.33	6435.22	3967.31	RNA177679|ENST00000456876	TAAACAAGCTTCTGGCTCCTCCAGGTCAAGCAGAGGAACACTTTTATTAGAATGAAGGGT
RNA38904|RefSeq_848_3022	0.000149477	9.84633	up	41.305	39.2497	86.4482	530.623	421.149	406.413	RNA38904|RefSeq_848_3022	TTAAGCCGTGTCTCTTCCTCATCATCCCTTTGAGAATAAAAGTCTAGAAATGAAACACAA	93.33	100	ENST00000537462	pseudogene	pseudogene	ENSG00000123201	GUCY1B2	guanylate cyclase 1, soluble, beta 2 [Source:HGNC Symbol;Acc:4686]	100	100	NR_003923	Homo sapiens guanylate cyclase 1, soluble, beta 2 (GUCY1B2), non-coding RNA
RNA177677|ENST00000413969	0.00178221	7.12704	up	223.092	426.942	784.823	3104.8	2324.35	2008.41	RNA177677|ENST00000413969	GGCTCCTCCAGGTCAAGCAGAGGAACACTTTTATTAGAATGAAGGGTTACTTCTTTGTTA
RNA163972|XLOC_004540	0.000538913	6.73928	up	152.735	292.173	392.989	1610.16	1812.62	1044.89	RNA163972|XLOC_004540	CCGGGAAGAGAAAGCAGTTTTTGGACAACAGTTCCTTCACCTCAGCATTTTTCATGGATT									100	100	XM_001722982	PREDICTED: Homo sapiens hypothetical LOC100128956 (LOC100128956), mRNA
RNA44915|UCSC_2980_2612	0.00202408	5.32918	up	61.9641	115.388	84.3357	635.476	322.152	296.392	RNA44915|UCSC_2980_2612	GACATCAATATACTTATTCATTATAAAAGATTTGAGTGGGAACTCACCAAATCCCACACC
RNA36235|ENCODE_1105_680	0.00255044	5.13147	up	23.9155	31.0384	64.3442	141.996	137.768	234.991	RNA36235|ENCODE_1105_680	GTGGAACTGTATTCTCTAATCAATATTAGCACATACATATTGCCCCAGACTGTACCTCCT	100	100	ENST00000453636	novel	lincRNA	ENSG00000237772	AC092620.3
RNA61990|RNAz_2705_240	0.003075	5.02901	up	30220.3	32164.6	21400	83669.3	165807	207060	RNA61990|RNAz_2705_240	TAATTAGTGACGCACATGAATGGATGAACGAGATTCCCACTGTCCCTACCTACTATCCAG	100	96	ENST00000419932	pseudogene	pseudogene	ENSG00000226958	RN28S1	RNA, 28S ribosomal 1 [Source:HGNC Symbol;Acc:37659]	100	98	NR_003287	Homo sapiens 28S ribosomal RNA (LOC100008589), ribosomal RNA
RNA163973|XLOC_004989	0.00055346	4.56531	up	67.7991	107	158.846	556.824	436.167	317.903	RNA163973|XLOC_004989	GAACTGTTGTCCAAAAACTGCTTTCTCTTCCCGGGCTTACTTCCTTTGCCTTCATTGTTT									100	100	XM_001722982	PREDICTED: Homo sapiens hypothetical LOC100128956 (LOC100128956), mRNA
RNA164106|XLOC_004677	0.00712151	4.47307	up	106.995	116.572	116.962	461.649	265.089	644.174	RNA164106|XLOC_004677	CAGAATGGTTAAATGCCATTCCAGAATCGTGTCATCCCCAAGACACTAAGGAGCCAAGTT
RNA36797|ENCODE_1667_531	0.00161359	4.38888	up	59.7555	71.7599	99.6644	406.492	325.791	204.961	RNA36797|ENCODE_1667_531	ATGATTTAAGCAAGTGCTCAGGGAAATGAAGACAGGAGAACTGCTGCCGTCATGAGCTAT	100	100	ENST00000485590	known	pseudogene	ENSG00000123201	GUCY1B2	guanylate cyclase 1, soluble, beta 2 [Source:HGNC Symbol;Acc:4686]	88.33	100	NR_003923	Homo sapiens guanylate cyclase 1, soluble, beta 2 (GUCY1B2), non-coding RNA
RNA55178|H-InvDB_2549_243	0.00723281	4.17962	up	43339.7	39687.4	69400	129862	323496	354254	RNA55178|H-InvDB_2549_243	TTAACACCCATAGTAGGCCTAAAAGCAGCCACCAATTAAGAAAGCGTTCCAGCTCAACAC
RNA34490|NRED_622_1917	8.4242e-05	4.14222	up	264.932	403.43	434.907	1174.48	1449.86	1114.09	RNA34490|NRED_622_1917	GATCAGAGCAATCAATCTTGGGCAGCACTTTTACAGTGTAATTGCTGCAACATAACAAAT	100	100	ENST00000502125	known	antisense	ENSG00000247809	RP11-327J17.3
RNA37232|ENCODE_2102_449	0.00936587	4.04491	up	113.842	248.982	130.537	414.917	686.023	538.747	RNA37232|ENCODE_2102_449	TCTCTTTTCACATCTCATTACAGAGGCCTTAAGCTCAGATACCCACTGGTGATAGACAGG	100	100	ENST00000440573	novel	lincRNA	ENSG00000228342	RP1-238O23.4		100	100	NR_026938	Homo sapiens adenylate cyclase 10 pseudogene (LOC221442), non-coding RNA
RNA34491|NRED_623_1917	9.07823e-05	3.80221	up	256.971	427.729	419.135	1119.6	1190.38	1099	RNA34491|NRED_623_1917	GATCAGAGCAATCAATCTTGGGCAGCACTTTTACAGTGTAATTGCTGCAACATAACAAAT	100	100	ENST00000502125	known	antisense	ENSG00000247809	RP11-327J17.3
RNA34393|NRED_525_2101	0.00806306	3.38789	up	33.6595	73.9957	99.5901	153.971	205.361	223.562	RNA34393|NRED_525_2101	TGAAGTACCATTACCATAAATGCTATACATCCATGCATTGGATGTTAAAGGGATCATAAC
RNA45189|UCSC_3324_2477	0.00697764	3.36882	up	26.9098	33.4404	25.3117	106.405	69.5198	82.6983	RNA45189|UCSC_3324_2477	CAATCTTATTAGTGGTCAGACTAAAACAACATATCACTTTTCCCCTACTAGACATTACCA	100	100	ENST00000502205	novel	antisense	ENSG00000246422	CTD-2024I7.13
RNA64571|RNAz_5292_200	0.000447632	3.26482	up	28301.9	18398.9	18600	37169.7	65264.1	56757.4	RNA64571|RNAz_5292_200	AATCGGTCATCCAACCTGGGTGTAGGGGCGAAAGACTAATTGAACCATCTAGTAGCTGGT
RNA177386|ENST00000534671	0.00040044	3.14579	up	477.949	572.29	837.806	1704.41	1529.87	1448.31	RNA177386|ENST00000534671	TTACCTGGACAGCAAATTTGTTCACTAACCATTCCAGGATGGCCAATAAAATTAATTTTG
RNA39766|RefSeq_1770_1964	0.00562293	3.03048	up	374.915	503.458	330.497	1259.84	1112.47	700.794	RNA39766|RefSeq_1770_1964	CAACTAACAAAGGTATCTTTCCTCCTTCCCTATCCTATTTCCATCCTGAAAATAAAGAAT									100	100	NR_024330	Homo sapiens non-protein coding RNA 85 (NCRNA00085), non-coding RNA
RNA43490|UCSC_1238_3778	0.00996985	2.96049	up	869	1244.51	2154.72	2571.38	4792.02	2516.66	RNA43490|UCSC_1238_3778	ATGCTGCTACCAAGATTTGGATTGTGTACAGTCGAGGATTAAAAATGACTTTTAAGATGC
RNA34587|NRED_719_1767	0.0079692	2.94383	up	128.476	271.882	179.53	668.296	316.49	451.93	RNA34587|NRED_719_1767	CTCTATAGTTTGGGAACTGTGTCACAGTCGGACCAATATATGGCTCTAACCAACATGTAG
RNA34706|NRED_838_1591	0.00993702	2.93663	up	263.443	246.836	276.854	536.794	621.917	803.111	RNA34706|NRED_838_1591	GTGTCTCTGTAGGTTTTTCAATAAAATGGGCTTGACATTAACTCTCTGCCTACATAAAAA
RNA36294|ENCODE_1164_657	0.00107452	2.88866	up	179.494	336.998	369.986	764.251	806.137	551.936	RNA36294|ENCODE_1164_657	CCTGGCTGTTCTGTTCATGACGGTGGTTATTCCAATTACTTTGAGAATTATATTTATTAG	100	100	ENST00000426575	novel	lincRNA	ENSG00000227740	RP11-318C24.2
RNA143599|rRNA_38_373	0.00748751	2.87937	up	30900	26481.1	42634.5	72600.6	128604	125332	RNA143599|rRNA_38_373	ACACCCCTACGGGAAACAGCAGTGATAAATTTTAATTCATAAGTGAAAGTATGACTAACC
RNA166087|ENST00000475825	0.00397001	2.86859	up	13500	18041.6	19026.3	28029.1	47678.6	70051.8	RNA166087|ENST00000475825	ATCTAATTAGTGATGCACATGAATGGATGAATGAGATTCCCACCACCCCTGCCTACCATC
RNA58010|UCRs_325_223	0.00167724	2.84802	up	148.516	251.281	250.08	454.401	563.872	526.726	RNA58010|UCRs_325_223	ACCTCTAGAGGTGAGAGGGGATGTTCAGTCTCCAAGGCTCACTCAATCCTTCCGCCTCAG
RNA161464|XLOC_001457	0.000293644	2.83815	up	27.8386	37.6827	43.5072	91.989	84.2206	98.5799	RNA161464|XLOC_001457	AGGAAGCTTGTTTATTGGTTGCATTAGACCACTAAAGTGGAAGCACTGAGATATTCTGGA
RNA178381|ENST00000530778	0.00436675	2.77041	up	221.495	323.49	233.966	840.598	489.751	506.605	RNA178381|ENST00000530778	TATAAATTAGCTACTCAACATATCTGTTATTCTGCCCTGATTGCACTGTAAAGCAAAAGG
RNA54025|H-InvDB_1307_385	0.000663243	2.75319	up	23037.8	28648.9	23414.7	44474.7	97398.1	69282.1	RNA54025|H-InvDB_1307_385	GAGCACGTTAAGCACTCTAAGAGCCGAGATAGCTTCCTGAAACGTGTGAAGGAAAATGAT	100	98	ENST00000398581	pseudogene	pseudogene	ENSG00000213860	AC005062.3		100	98	NM_000982	Homo sapiens ribosomal protein L21 (RPL21), mRNA
RNA58628|asoverlaps_158_2673	0.00436006	2.73605	up	43.8646	61.3498	54.661	150.2	134.291	112.468	RNA58628|asoverlaps_158_2673	CCTTCATTTCCCTAATTCTATTGGAGTGGTTTAAGATAATTTTGATTAGAAGCAGCAGAC	100	100	ENST00000442449	novel	antisense	ENSG00000233351	RP1-69D17.3
RNA63995|RNAz_4715_214	0.00789687	2.70887	up	155.21	142.997	226.027	341.906	440.927	437	RNA63995|RNAz_4715_214	TTGTCACTGGAGTTACTCTTGTAATAATTTGTCACCAATGCTGACTTCACCTGCCAATTT
RNA45773|UCSC_4076_2231	0.00864279	2.68462	up	153.948	187.678	192.484	407.233	573.097	305.573	RNA45773|UCSC_4076_2231	GAAAATGCCAGAGGGTATCTTCATGCATATTCCTCTAGAGCTTCACAGCCAAACCCTTGA
RNA46116|UCSC_4494_2110	0.00356311	2.6815	up	454.995	666.214	697.965	1064.42	1552.67	1348.26	RNA46116|UCSC_4494_2110	ATCAGTGTGGTTCTTGTCAGGTTATTCAGCCTTCTCTTTCGCCACTTACCATACTCTGCA
RNA39483|RefSeq_1469_2228	0.00318869	2.66768	up	43.5022	71.6329	64.0817	139.185	112.807	175.499	RNA39483|RefSeq_1469_2228	ACTTGGTAAGGTCTTAAATTAATTTGGTACCTACTGAGATAATCCGGCATTTCATGTGTA
RNA34135|NRED_266_2735	0.0034943	2.58748	up	109.033	247.417	198.937	427.802	318.019	418.454	RNA34135|NRED_266_2735	CTCTTTTTTAGACCTAGTCAGTTGTTTTCAGGACTTTCTACTTAAACATGTTGCCATCAT
RNA37163|ENCODE_2033_461	0.00615128	2.57681	up	688.913	985.901	821.858	1553.19	2478.41	1330.79	RNA37163|ENCODE_2033_461	AAATCACTGTATGAATAGTGAAAGCTGGACTGTAGCACCAATAATAAATGCTCTTCTGTC
RNA46751|UCSC_5278_1929	0.00121678	2.52948	up	60.7513	76.1934	132	213.194	168.437	208.847	RNA46751|UCSC_5278_1929	TGCCTGGTGGAGAATAGCAGCATTGGGTGGTTCCCAGGATTCTTAAAAGGACTTTACAAA
RNA41017|RefSeq_3124_672	0.00546003	2.49644	up	90.6685	156.997	147.051	251.388	252.666	340.999	RNA41017|RefSeq_3124_672	ATGTCAGAAATTTGATTTGACTTCACAGGGAAAGCCCTGAGAAACTACCAGAACGGGGTC
RNA165210|XLOC_007125	0.00406217	2.49139	up	351.909	387.727	564.999	1179.96	686.021	809.09	RNA165210|XLOC_007125	AAGACGGAAGCCCTCACATTAAACTGAGTCAGCTGGCATCTTGATCTTGGACTTTCAAAT
RNA144164|snRNA_117_246	0.00198221	2.47597	up	34400	55414.3	36661.4	56228.1	160437	133041	RNA144164|snRNA_117_246	AAGGGTACAGAAGTAGCCGCGCTCCCCTGCTAGAACCTCCAAACAAACTCTCAAGGTGCA
RNA46163|UCSC_4550_2096	0.00178015	2.4112	up	304.434	541.278	546.434	1179.83	761.672	768.89	RNA46163|UCSC_4550_2096	GCTTTTCGGTGTGTGAAAAGGGCTACTTACTAGACGCTTGTTTTTAAATTAACATTCAAT
RNA61747|RNAz_2461_253	0.00321777	2.39699	up	57.5979	56.2281	90.5184	181.659	103.692	160.633	RNA61747|RNAz_2461_253	TATCTCATTTCATTTGGTCCTTTCCAGCCTATTTCTGTGATTTGAGTGGGTTGGAAATGG
RNA34673|NRED_805_1652	0.00591058	2.38992	up	126.452	245.927	210.848	440.745	277.262	443.98	RNA34673|NRED_805_1652	CTCTTTTTTAGACCTAGTCAGTTGTTTTCAGGACTTTCTACTTAAACATGTTGCCATCAT
RNA147476|p0580_imsncRNA269	0.00971098	2.36009	up	37.0407	46.5417	63.215	82.1596	108.448	123.598	RNA147476|P0580_IMSNCRNA269
RNA96474|EvoFold_299_243	0.00542538	2.35951	up	87.0834	87.7813	141.986	295.983	202.8	176.907	RNA96474|EvoFold_299_243	GTTAACAAGGTCACACCCAGATGCCAAACTCGGCTACAGTTTTGATAATGCAATCAGGAA
RNA48560|UCSC_7470_1415	0.00828449	2.35123	up	2044.95	3249.86	4593.02	4699.12	6688.58	6085.98	RNA48560|UCSC_7470_1415	TTAGAAACTAAAATGGTATCTGTGATCTGAAAATGCTGTGGTAGATGGCCCGTTCCTAGT
RNA147064|p0168_imsncRNA259	0.00622935	2.34058	up	339.43	381.625	410.569	653.545	952.897	657.957	RNA147064|P0168_IMSNCRNA259
RNA53724|H-InvDB_1001_437	0.00614746	2.32664	up	44.4996	104.403	110.309	218.888	136	163.095	RNA53724|H-InvDB_1001_437	TTTATACTTACATATCTAATTCAGTAATGCTAGAAAAATGACATATACACATGCAAAAAA
RNA63141|RNAz_3859_232	0.00930452	2.31988	up	25.7033	43.0274	36.8174	65.0889	66.8036	82.7304	RNA63141|RNAz_3859_232	GCTAATTGAGAGGTTCTGTAGCTCCAGGACCAAATGATTACAGAAAGTGAAAAGGGTTGA
RNA54339|H-InvDB_1647_340	0.0086869	2.31756	up	31218.7	33239.1	26484.7	41446.3	91503.6	97266.6	RNA54339|H-InvDB_1647_340	GTGAACATCCCGTCCTTCATTGTCCGCCTGGATTCCCAGAAGCACATCGACTTCTCTCTG	100	100	ENST00000399188	known	pseudogene	ENSG00000237214	RP11-12M9.3		100	100	NM_001013	Homo sapiens ribosomal protein S9 (RPS9), mRNA
RNA41142|RefSeq_3260_562	0.00106057	2.29032	up	17695.5	23248.6	19646.9	27329.8	61599.9	52044.6	RNA41142|RefSeq_3260_562	GAAGGAGCCTGAGCTGCTGGAACCTATTCCCTATGAATTCATGGCATAATAGGTGTTAAA	100	100	ENST00000398581	pseudogene	pseudogene	ENSG00000213860	AC005062.3		100	100	NR_026911	Homo sapiens ribosomal protein L21 pseudogene 28 (RPL21P28), non-coding RNA
RNA96447|EvoFold_272_247	0.00451419	2.25634	up	73.5967	93.5229	82.6898	178.955	154.661	172.728	RNA96447|EvoFold_272_247	CTGGCTCATAGATATTTAGAAAACAGACTTATTTTTTCCCCCATATATGGCACAGTTTTC
RNA49514|UCSC_8608_1132	0.0043287	2.23674	up	914.995	1924.68	1857.82	2958.92	2769.93	2151.37	RNA49514|UCSC_8608_1132	GGGCTATGGCATTTTCCCTAGGACTAAGGGCAAAACAAAAATAAAGCATAAAATTGTGCC
RNA176749|ENST00000413422	0.00881628	2.23622	up	50.5087	56.8867	100.501	121.417	124.856	164.294	RNA176749|ENST00000413422	ACTTTTCCTTCACCCTAGCACTATCCAGAGGGTGTTTTCCTCGTCATAGTCATAAATCAG
RNA36168|ENCODE_1038_708	0.00626518	2.21363	up	913.921	1906.83	1669.22	2294.73	2664.77	2551.43	RNA36168|ENCODE_1038_708	AAGGAACAGGTATCTCAGATTCCCAGTTCTCAATCTTCCTTCCTCCTTACAAGATACAAG
RNA166063|ENST00000489326	0.00448018	2.17509	up	22550.6	21296.2	21949.9	31205.4	61030.3	55050	RNA166063|ENST00000489326	TACCATATGTAGGATTATGACTGAACGACTCTAAGTCAGAATCCCGCCCAGGAGGGATAT
RNA38308|RefSeq_220_5224	0.00876332	2.16729	up	251.839	242.273	228.5	477.255	466.99	390.415	RNA38308|RefSeq_220_5224	TTTGTTGTTGTTCTGGAGAGCTTCTAGGAACTTGAAAAATACATATGCCACACTCTTAAG	100	100	ENST00000414583	known	pseudogene	ENSG00000128262	POM121L9P	POM121 membrane glycoprotein-like 9, pseudogene [Source:HGNC Symbol;Acc:30080]	100	100	NR_003714	Homo sapiens POM121 membrane glycoprotein-like 9 (rat) pseudogene (POM121L9P), non-coding RNA
RNA41198|RefSeq_3323_476	7.30009e-05	2.16636	up	139.427	191.977	210.495	397.115	324.814	292.281	RNA41198|RefSeq_3323_476	GCACTCACTTGCAGACATCAACAGTTTCCAGAAAATTCGGTTCAATTCCTTCACCACGGA	100	100	ENST00000477144	known	antisense	ENSG00000233101	RP11-357H14.7
RNA63699|RNAz_4419_221	0.00775632	2.15749	up	4424.53	4853.57	5647.44	10248.9	9613.26	6217.03	RNA63699|RNAz_4419_221	CCAATGTTGAAGTTGAAGAAAAAGAAACTAGTGTTTCAAAGGAAGATACCGACCATGAAG	100	100	ENST00000422292	pseudogene	pseudogene	ENSG00000234297	RP11-54D18.4		95	98	NM_001128217	Homo sapiens PC4 and SFRS1 interacting protein 1 (PSIP1), transcript variant 3, mRNA
RNA41158|RefSeq_3277_532	0.00897639	2.15311	up	160.219	183.902	206.652	407.124	395.591	253.898	RNA41158|RefSeq_3277_532	GCACTCACTTGCAGACATCAACAGTTTCCAGAAAATTCGGTTCAATTCCTTCACCACGGA	100	100	ENST00000477144	known	antisense	ENSG00000233101	RP11-357H14.7
RNA163188|XLOC_003510	0.00930109	2.15206	up	47.3392	60.7516	79.5893	108.21	138.77	117.996	RNA163188|XLOC_003510	TTTGAACAAGAAATCTCCAGGAAGCAGGTTTGAAGAGATGGGATCCAGACACCTCCTAAG	100	100	ENST00000507056	known	lincRNA	ENSG00000249667	RP11-213G21.1
RNA34257|NRED_388_2370	0.00398969	2.13726	up	393.633	638.456	574.409	978.571	771.095	1005.19	RNA34257|NRED_388_2370	GGGGACAAATGATATACAGATTTTTAAGACTTGATACGTTAATGCCAAAATGCCTTGTGT
RNA34891|NRED_1025_1197	0.00167659	2.1254	up	326.976	432.222	507.807	866.852	591.754	741.674	RNA34891|NRED_1025_1197	TGTGCACTTTCCAACATTTTGATGCTAACCGTCGCTAGTCACTGAGCCCTGACATTTGAT									100	100	XM_002346286	PREDICTED: Homo sapiens similar to PRO2325 (LOC100293871), mRNA
RNA64841|RNAz_5562_200	0.000581099	2.10979	up	38.2916	46.6208	58.4423	99.5711	72.4063	104.669	RNA64841|RNAz_5562_200	GACCCCTGTTTGTTACATGTAAACGAAGGCCCAGGGTCATAATGTATTTCATGCCCTTAA
RNA62928|RNAz_3646_234	0.00908383	2.09638	up	226.892	421.177	266.908	607.32	483.322	485.921	RNA62928|RNAz_3646_234	CTTGAAAGGGAAATCATATACATTTCCTTAAACTCACATGCTGAATTTTCCCACATAGAC
RNA49497|UCSC_8587_1138	0.00295416	2.09033	up	1879.33	2119.15	1989.6	3788.1	2986.72	2849.98	RNA49497|UCSC_8587_1138	TCGCTGGAAGCAAGTTAGAAAAGCACAAAATAAAGAAATCGACTAAACAGGCCTTTGCAG	100	100	ENST00000383034	pseudogene	pseudogene	ENSG00000206149	HERC2P9	hect domain and RLD 2 pseudogene 9 [Source:HGNC Symbol;Acc:30495]	100	100	NR_002824	Homo sapiens hect domain and RLD 2 pseudogene 2 (HERC2P2), non-coding RNA
RNA40712|RefSeq_2791_1016	0.00850033	2.07677	up	2516.64	3857.85	2709.98	4371.89	6631.38	3778.89	RNA40712|RefSeq_2791_1016	AAATTAAAGGAATAATTCTCCTCCGACTCTGCCGTTCCATCCAGTGAAACTCTTCATTCT									100	100	NR_024054	Homo sapiens glucuronidase, beta pseudogene (LOC100170939), non-coding RNA
RNA165195|XLOC_006833	0.00163917	2.07496	up	28.8403	34.5456	59.305	77.5733	59.3801	87.8595	RNA165195|XLOC_006833	GTGAAGAATGAGGAGCTGTAGATTTTTAACGATTCTGATGTATTTGCATTTTTCCCAATG	100	100	ENST00000520259	known	lincRNA	ENSG00000253967	RP11-333A23.4
RNA36266|ENCODE_1136_669	9.52896e-05	2.05949	up	94.7682	131.621	172.18	287.812	196.535	233.966	RNA36266|ENCODE_1136_669	ATACAGCAAAGAAGAGATGGGAAAGAGACAAAGGAGGGGTCCACTTTCTTGCAGAGAAAT	100	100	ENST00000422554	novel	lincRNA	ENSG00000223716	RP11-113O24.3
RNA44481|UCSC_2449_2884	0.0032938	2.04977	up	164.806	245.9	203.47	390.3	377.269	307.92	RNA44481|UCSC_2449_2884	GGCAATTCAGACAGGTACAGATCTTTTCTTGCGCCTACTTTTGATGTAATATTCATTTTT
RNA57927|UCRs_242_241	0.000143005	2.04395	up	36.0347	57.2894	71.6083	106.156	86.73	105.718	RNA57927|UCRs_242_241	GAACACTTGAGAGCTTAATTTATCCAAATCAAAGTCTAAATGCAGATAAACACAAGTGGC
RNA37297|ENCODE_2168_439	0.000566219	2.01841	up	37.4424	57.2495	61.5363	114.499	73.0412	99.946	RNA37297|ENCODE_2168_439	GAGTAGAGGAAGTAAGCATTTCATTTAACCTAAATATGTATATGAGCCTGTTTCTGTGCA
RNA64672|RNAz_5393_200	0.00854576	5.79657	down	439.862	1079.95	735.214	208.806	90.111	64.9373	RNA64672|RNAz_5393_200	GCACTGGGTCTCACAATTGTATTATGTTTTGAACAAATAGCGACAAACAAAAATTCTCAC
RNA164230|XLOC_005207	0.000144174	5.62681	down	1129.29	1924.47	2044.85	315.252	178.298	249.026	RNA164230|XLOC_005207	AAATTTCCACAATCAAGCCTCTGATGAGAATTCAGACTCAGCCAACACCTGGATTGCAGC
RNA43286|UCSC_993_4096	0.000189071	5.45193	down	907.841	1459.45	1399.11	276.537	142.944	177.415	RNA43286|UCSC_993_4096	GGCAAAGGTTCAGACATACGACGTTTGTTTTTAAAATCTTTCTACAGCCTTGTATCCTTT
RNA38517|RefSeq_436_4033	0.00881129	4.58315	down	3234.97	4044.85	4661.5	1340	385.02	583.452	RNA38517|RefSeq_436_4033	GTAGTATTACATATACTAAGTTACAGAGGGTACATCCAAGTCTACTTGGATTCCATTCTT									100	100	NR_002807	Homo sapiens transmembrane emp24-like trafficking protein 10 (yeast) pseudogene (TMED10P), non-coding RNA
RNA158397|XLOC_001217	0.00953019	4.4119	down	1006.66	1384.27	1609.72	256.842	133.267	407.94	RNA158397|XLOC_001217	GAAACCAATGGCCCATCGTAGTGAATTTCTCGGGTAAAGTGACATTCTCCGCTTTTGAAT	100	100	ENST00000413074	novel	antisense	ENSG00000225265	RP11-378J18.3
RNA159302|XLOC_010046	0.00925863	4.36457	down	284.984	461.756	552.999	153.14	80.6805	50.7774	RNA159302|XLOC_010046	TAAATGAGGACAGGCATTCCTGTTTTCAAGACAAAGAGGTTGCCTTTTGTCCCTCCACAC
RNA37847|ENCODE_2719_322	0.00878822	4.19331	down	217.715	120.374	344.418	48.8231	39.6197	48.075	RNA37847|ENCODE_2719_322	TGGTCTCGATGAGAGTGTGCCACGTAAGTTTCCCCCATTAAAAGTCATGAATTCAGTGGA	100	100	ENST00000440802	known	lincRNA	ENSG00000230803	AC097532.2		100	100	XM_001127205	PREDICTED: Homo sapiens hypothetical LOC730085 (LOC730085), mRNA
RNA35602|ENCODE_470_1223	0.00801322	3.76898	down	219.335	158.619	213.331	53.3936	27.7528	68.9954	RNA35602|ENCODE_470_1223	TGGGCCTGAAGCAATCATCTTGAAGACATTTTTCATCAATCTTGTTGAAATCAACCTGGT	100	100	ENST00000428292	known	lincRNA	ENSG00000227482	RP11-18B16.2
RNA64152|RNAz_4872_208	0.00687056	3.54643	down	275.685	375.428	761.489	95.4359	100.833	129.935	RNA64152|RNAz_4872_208	ACAGCCGAGGAGACAAGTGATGGTTAAACAATTACTGCAAAGGAATTTAAAGGTTAGTGC
RNA177527|ENST00000491282	0.00968984	3.31579	down	737.479	824.736	458.356	218.943	130.905	165.843	RNA177527|ENST00000491282	AGTGACTCACCAACCTGGTTGCCCACTTCAAAATGTCAAGAACCACACTATCTAATTGAA									100	100	NR_004053	Homo sapiens SOX2 overlapping transcript (non-protein coding) (SOX2OT), non-coding RNA
RNA33963|NRED_93_4006	0.00251283	3.19644	down	2344.21	4884.26	4255	1163.18	806.465	832.71	RNA33963|NRED_93_4006	TGACTGCAAGGAGGTAATCTTATGGGATGAAACTATAACTCTGTATTAACCATCACATAT									100	98	NR_015389	Homo sapiens hypothetical LOC339290 (LOC339290), non-coding RNA
RNA36653|ENCODE_1523_558	0.00955043	3.15442	down	131.693	306.32	248.572	105.78	42.815	51.303	RNA36653|ENCODE_1523_558	AAGGACATGGCAGGCCATCAACAACATATGTATTGGATGGCTTCATAACACACATGCTTT	100	100	ENST00000415422	novel	lincRNA	ENSG00000231589	AC009110.1
RNA59702|RNAz_414_359	0.00125766	3.1348	down	1489.16	2178.14	3188.42	708.492	473.02	515.445	RNA59702|RNAz_414_359	GCACAGCAGGCTTTAATAAAATTGGCAGGCAGGAATGTCACACTGTGTGAGAATATTGGT
RNA50169|UCSC_9394_964	0.00724995	3.05498	down	331.49	596.272	965.52	218.979	120.851	165.898	RNA50169|UCSC_9394_964	CAACCAGCAGCCTGCTCCTTGGTGCTAATTTTTATTTTGACTTCAACAACTATCAAATCC
RNA34051|NRED_182_3138	0.00419909	3.0504	down	132.476	138.64	215.527	69.6491	41.5746	36.3648	RNA34051|NRED_182_3138	TGGCCTATCTAGTTACTGTAGTTTTATGGCTTAAGAAGAAGACCACCTGTCTAATCATGA
RNA59422|RNAz_133_436	0.00927666	2.99327	down	650.058	711.899	700.916	339.999	123.135	179.989	RNA59422|RNAz_133_436	ATGGAGTTAATGCCTGCCTTCCCTGACATGGGCATTCTTCCCCTCGGGGCTAAGACCTCT
RNA59231|asoverlaps_943_515	0.0056937	2.97968	down	134.941	199.108	265.989	97.4556	39.567	51.8538	RNA59231|asoverlaps_943_515	CGTTCCAGCCACACTGGCTTTTCTGAGGGTCATTAAACGCAGTTTCTCAACCAGAAAAAA
RNA61994|RNAz_2709_240	0.00364012	2.96528	down	354.655	532.46	724.5	229.824	118.448	129.151	RNA61994|RNAz_2709_240	AGGGACAGAGGCATTTGGATCAAGATCACTAATGAATACAGAATTCATATGCCGCTTGTC
RNA64316|RNAz_5037_203	0.00669859	2.96358	down	605.302	843.421	1584.61	308.185	199.64	291.232	RNA64316|RNAz_5037_203	GGGCAGGCAACAAATGGAAAAGGAAGGAAAAATACAAACCCGCCCTTTCCTCCCTCTTGT
RNA64276|RNAz_4997_204	0.00897572	2.93893	down	95.1714	244.127	308.885	78.2771	51.1322	54.3461	RNA64276|RNAz_4997_204	CTGACTGTTTTATAAGACACAAGGAGAAGCTGACCTCCATTGTCTTTTCTATCAAAAAAT
RNA159561|XLOC_009945	0.00368152	2.91486	down	1892.09	2014.25	3109.6	591.49	563.531	728.464	RNA159561|XLOC_009945	TTCACACCACCTTTATGTCAAGAGGGTCACAGCATCCCAGGGAGGTCAGCAGGGAAGGTC
RNA63601|RNAz_4321_223	0.00142195	2.91018	down	1323.4	1708.95	2533.22	523.859	566.492	415.562	RNA63601|RNAz_4321_223	TAAATTCCTTGAAAGAAAGCAAGCAAGCACGCCAGGCTGCAAAAGGAAAGGGCAAAACAG
RNA64732|RNAz_5453_200	0.00667623	2.797	down	303.998	354.988	619.976	185.782	110.896	105.698	RNA64732|RNAz_5453_200	TAATTATGGCTGATCACCTCTAATTCAGAGCTGCCTGCCTTGATAAAGGTGTCACTCGGA
RNA177196|ENST00000453875	0.00286248	2.79377	down	5719.92	5714.73	4806.25	1713.45	1463.97	1514.33	RNA177196|ENST00000453875	GGGCAAGACGGGCACTCACAGACAGAGGTTTATGTATTTTTATTTTTTAAAATCTGATTT	100	100	ENST00000453875	known	antisense	ENSG00000228630	HOTAIR	HOX transcript antisense RNA (non-protein coding) [Source:HGNC Symbol;Acc:33510]	100	100	NR_003716	Homo sapiens hox transcript antisense RNA (non-protein coding) (HOTAIR), antisense RNA
RNA159521|XLOC_009913	0.00408683	2.75836	down	602.216	555.002	770.5	287.498	160.257	168.606	RNA159521|XLOC_009913	CTTTCCCTACTCCATGAAACATTTGCGCTATATATGCGGCCAAATGGAATGTTTCTCTTT
RNA147068|p0172_imsncRNA264	0.00217287	2.74532	down	13035.8	24463.7	20939.3	5632.47	6168.19	6622.53	RNA147068|P0172_IMSNCRNA264
RNA162130|XLOC_013723	0.00221913	2.73196	down	2577.91	3455.32	5044.7	1003.48	1234.75	899.911	RNA162130|XLOC_013723	TACTTTCACGAATGAAATGCAACTCCAGAAGGCAGGCAGGAATGATAGAGAGGCTGAGAT	100	100	ENST00000419613	novel	antisense	ENSG00000224876	RP11-49G10.3
RNA55666|H-InvDB_3052_205	0.00400937	2.70138	down	7004.8	7702.06	8564.95	2477.42	3289.83	1536.78	RNA55666|H-InvDB_3052_205	TGGTCTGAGGACCCCACAGAGTCAGGAAGATTGAGAGCCTGATAAAGGTAGTGCCCCTCC
RNA159083|XLOC_009207	0.00385025	2.70073	down	112.312	181.956	261.151	82.2195	38.9708	64.0747	RNA159083|XLOC_009207	GCAGTGCCCTGATGTCCTCTGTTGCATTGTTTATCATCTTTTATTGTAAAGGCTCCAATT
RNA159185|XLOC_009585	0.00601573	2.69322	down	90.392	126.807	222.495	64.0709	30.9584	53.51	RNA159185|XLOC_009585	GTCTGTCTGACTCCAATGCCAATGGTCTTTCCTCTATAACCTAAAGCAATAAAACCCCTG	100	100	ENST00000527533	known	lincRNA	ENSG00000254823	RP11-109E10.1
RNA162626|XLOC_003050	0.00464816	2.67554	down	1787.2	1320	1729.88	554.316	512.882	408.088	RNA162626|XLOC_003050	AACACCAGTCCCAGTGTGCACATCACCACAGGGGCTGCACAAATGGATTCCAGCAATGGG
RNA164684|XLOC_006381	0.00946155	2.65727	down	258.496	250.928	321.776	147.591	73.6889	73.3648	RNA164684|XLOC_006381	GCGCAGAGAGGAGCCTGCCTTCCTCTCCACATCTTAGTTTATGGGACCAGTTAACATGCT
RNA34010|NRED_141_3406	0.000920434	2.62939	down	8064.18	13345.4	11544.7	3244.9	3987.52	3078.68	RNA34010|NRED_141_3406	CAAGCAAGAAAGAATAATATGCAACCACTTTTCCAAGCCTAAGGTGAAAGGGCGGGCAGA									100	100	NR_015389	Homo sapiens hypothetical LOC339290 (LOC339290), non-coding RNA
RNA162290|XLOC_013861	0.000735578	2.62179	down	356.987	654.399	676.993	225.433	153.948	166.913	RNA162290|XLOC_013861	TTCTAAGCCTGGTGGTCACTGTCCATCCTTATGTCACCTTCTTAATTATAACTATTTAAC
RNA158110|XLOC_000942	0.00508212	2.5975	down	1284.52	1729.28	2809.13	618.539	478.18	611.735	RNA158110|XLOC_000942	CCGGCAGATGTGAACTCAAAAACTTCCTCCGCTGTGCAGTTTCAATTGGCAGACACACCC	100	100	ENST00000432195	novel	antisense	ENSG00000225938	RP4-575N6.4		100	100	XM_001714700	PREDICTED: Homo sapiens hypothetical LOC100131646 (LOC100131646), mRNA
RNA159436|XLOC_009837	0.00287622	2.55305	down	721.526	824.951	803.403	366.682	235.947	206.427	RNA159436|XLOC_009837	ATTGTGTTATTTGGCCCTCACAGTCACCTTTTGAGCTAGGCACCAGTACCAGCTTTAAGA
RNA58777|asoverlaps_354_2028	0.00183774	2.54758	down	247.901	323.11	422.768	124.274	80.7058	142.429	RNA58777|asoverlaps_354_2028	AGGTCAAGGTGGCCTCTGCTGAGATCTTTCTGGAAAGAAATCAAAATCCTAACAGGAGTG
RNA59940|RNAz_652_334	0.00937548	2.53733	down	471.097	361.422	549.942	147.173	135.344	187.013	RNA59940|RNAz_652_334	TTTATGGACATAGTGGCCCAGTGTACCCCAGGCAGTTGCATCAATAAAATCTGCTTGAGT
RNA177448|ENST00000550014	0.00702097	2.50042	down	2685.24	3014.96	2989.98	1354.99	676.165	799.943	RNA177448|ENST00000550014	ACCCCACCACCCTGCTGTGAGCTCAGATATGTGATACTTTAGACTGTAAAGCACTATAAC	100	100	ENST00000550014	known	lincRNA	ENSG00000258185	RP11-202H2.1
RNA58663|asoverlaps_199_2491	0.00356511	2.49705	down	187.483	338	278.338	111.96	62.0448	116.37	RNA58663|asoverlaps_199_2491	GGCCGACGACTGAGACGTGTGAATCAGAACATTCATTTCAATAAAGAGGTTTGGAAACTC
RNA176482|ENST00000509267	0.0081402	2.41792	down	192.492	340.338	413.957	171.289	79.5155	102.939	RNA176482|ENST00000509267	GGACACCTGTGCCAAACTCACTTAAAACGGATGTATTTTATTGTATAAATTATGCCTCAA
RNA61065|RNAz_1779_275	0.00486302	2.40314	down	173.499	202.47	298.238	80.0755	89.1012	77.7415	RNA61065|RNAz_1779_275	GACACTCTCAGACTCCCAAATCACCTCTTTGAAATTCAGAAGAGCCACACTGTCATCTCC
RNA57775|UCRs_90_301	0.00440698	2.35972	down	237.499	252.968	409.901	111.409	110.716	110.472	RNA57775|UCRs_90_301	CATAACGTTCCTGCCCAGGCAGGCAGAAAGATAGACAGACCAACAATTTAGAAGACATTG
RNA60878|RNAz_1592_278	0.00451758	2.34331	down	163.997	137.171	185.008	68.0093	53.9051	66.1306	RNA60878|RNAz_1592_278	AGGAAAACTCTCTTCTCCCTGCCTTCTAATCTTCAGCGCTCACCAAATTAGAAAAGGCAT
RNA64270|RNAz_4991_205	0.00747611	2.33224	down	1463.97	1309.66	1323.86	624.98	362.449	470.072	RNA64270|RNAz_4991_205	TCAGTGCCCTGCAGGGTTGCACCCAACACCCCCTGGCTTCCTCTCTCAACAGACGGAAAG
RNA38153|RefSeq_60_7217	0.00912213	2.33065	down	15498.7	17004.1	26985	8614.88	9049.86	5834.89	RNA38153|RefSeq_60_7217	TGTCTTAATGCATTTGGATACTTTGGGGTGTGTGCCTGTCTGTGTGTGTGTCTTGGTGAA	100	100	ENST00000528056	known	pseudogene	ENSG00000099725	PRKY	protein kinase, Y-linked, pseudogene [Source:HGNC Symbol;Acc:9444]	100	100	NR_028062	Homo sapiens protein kinase, Y-linked (PRKY), non-coding RNA
RNA147505|p0609_imsncRNA331	0.00744618	2.31698	down	376.951	440.943	505.06	248.484	139.634	130.277	RNA147505|P0609_IMSNCRNA331
RNA49739|UCSC_8875_1076	0.00550507	2.27632	down	5633.61	5335.71	8127.28	2884.79	2067.58	1724.12	RNA49739|UCSC_8875_1076	GAATCAGAGAGCTAAGGTATGTAGTTTTGACGACAAAGCATCACGAAGGCTTCACAAACT
RNA61338|RNAz_2052_269	0.00438195	2.27498	down	839.375	1274.21	1710	481.851	357.887	485.826	RNA61338|RNAz_2052_269	TCCTTTCCGCATCTTTCTCTGCTCCTCCTGCTGTTTTCATAATGGCAAAACCTGAAAAAA
RNA165234|XLOC_006870	0.00391756	2.25178	down	309.755	372.463	331.614	162.333	92.516	149.917	RNA165234|XLOC_006870	TGCTGTCCTTTGTAATGAAAGACTACAGACTGCCATGAATAGTACCTTGGCTTCTTTTTT
RNA159956|XLOC_010803	0.000110878	2.24965	down	258.983	384.492	461.567	157	124.274	141.912	RNA159956|XLOC_010803	GACACCTGAGGGCAGGGTCTCAAACAGCTGTGCTTGAAGAACCGGCAATCTTGCTTTTCC
RNA162482|XLOC_014158	0.00461445	2.19604	down	1054.7	1264.91	1329.96	587.367	321.409	480.456	RNA162482|XLOC_014158	GACAAGGAGCCCACTGCCAAACCTAAGAGTAACAAATTTCAGCAAATAAAAGGAAGTGCC
RNA64279|RNAz_5000_204	0.00255182	2.19594	down	118.174	152.315	212.429	91.4992	48.895	62.3979	RNA64279|RNAz_5000_204	AATGGCCCTGTCAGCACTGGCTGCAGAGAATAAGAAACTAAACCATAAAAGGCCAGAACT
RNA45250|UCSC_3404_2444	0.000613306	2.18579	down	97.4372	152.499	155.612	72.134	41.1602	57.02	RNA45250|UCSC_3404_2444	CCACGTGGAAATGGATTACAGATTATTCTAATTGGACACTCTAAACGTGCAATTTAACCA	100	100	ENST00000506428	known	processed_transcript	ENSG00000251396	RP11-163N6.2
RNA62256|RNAz_2974_239	0.00350167	2.16879	down	7214.61	8617.19	10700	4109.89	2890.41	2834.75	RNA62256|RNAz_2974_239	GGCGGCCGGGTGAGCATGTGTGAGCCCTGCATGTGCTGTGAGGCTGCAGCGCAGCCGGGC
RNA63986|RNAz_4706_214	0.000584727	2.14501	down	526.991	620.949	711.596	305.974	220.835	215.495	RNA63986|RNAz_4706_214	TTGCTCACACCCAGGCCCATGCAGGGAAAGGCGTGAGCTATAGATTCCAGCCCTCCCAGG
RNA39986|RefSeq_2010_1732	0.00523459	2.14003	down	171.289	182.198	302.51	117.473	68.3704	90.6719	RNA39986|RefSeq_2010_1732	CCACAGGCCAGGCTTGGCACCGGAGTTCATGTTCAATAAATATTGGGTGTATTGAAATGA									100	100	NR_027117	Homo sapiens hypothetical LOC285847 (LOC285847), non-coding RNA
RNA160796|XLOC_012255	0.00073016	2.12919	down	653.993	725.884	847.433	380.426	250.188	263.987	RNA160796|XLOC_012255	ATAAACATGATTAAGAGCAGAGCCCACAGCTCCAGATGTGAAAACCATGACTCGATTGTC
RNA147080|p0184_imsncRNA279	0.00927815	2.11472	down	9909.85	12758.3	15818	6437.01	4638.88	4172.46	RNA147080|P0184_IMSNCRNA279
RNA64090|RNAz_4810_211	0.0038007	2.09097	down	325.962	381.715	365.492	205.499	117.983	139.427	RNA64090|RNAz_4810_211	GCTTCCTTCCTGCTTGGTTATTTCAGGAAAGAGGTAGGTGGAGAAGAGGAAGAGGCTACT
RNA43751|UCSC_1554_3511	0.0059706	2.088	down	93.4409	129.985	134.164	46.3724	44.1498	67.2053	RNA43751|UCSC_1554_3511	CCCCCCACAGAGCTTGGTTGCATAACGTTTTTCCATTTGAAAGAAAGATCTAGATTCAAC	100	100	ENST00000521053	known	polymorphic_pseudogene	ENSG00000226807	AC100803.1	Uncharacterized protein [Source:UniProtKB/TrEMBL;Acc:E5RFU7]	100	100	NM_207414	Homo sapiens FLJ43860 protein (FLJ43860), mRNA
RNA147608|p0712_imsncRNA485	0.00365878	2.08252	down	1510.13	1998.93	2703.34	987.319	639.409	709.607	RNA147608|P0712_IMSNCRNA485
RNA35062|NRED_1203_668	0.0014205	2.07857	down	193.391	359.472	391.193	153.675	111	127.984	RNA35062|NRED_1203_668	CTGCTGGGGAGCCCAAAGATGTTAACTTGTTTAATAATCAAGCCCTGTGAAGGAGTTTAT									100	100	NR_029454	Homo sapiens hypothetical LOC440335 (LOC440335), transcript variant 2, non-coding RNA
RNA160598|XLOC_011807	0.00177626	2.07631	down	222.495	298.238	430.274	154.997	102.744	139.212	RNA160598|XLOC_011807	GGACACCTGTGCCAAACTCACTTAAAACGGATGTATTTTATTGTATAAATTATGCCTCAA
RNA37787|ENCODE_2659_342	0.00686916	2.05108	down	286.402	316.733	451.68	144.437	121.05	181.499	RNA37787|ENCODE_2659_342	TTAGTAGATACGAGGCCTGCAACACCACATGGGAGATGGAGTTTACTCAAATCATCTCCT	100	100	ENST00000415629	novel	lincRNA	ENSG00000235011	RP4-726F1.1
RNA61695|RNAz_2409_256	0.00148334	2.03894	down	6233.71	7584.63	7004.7	2949.98	2557.58	2654.58	RNA61695|RNAz_2409_256	CCCCTGTCTCCTCTCCAGGCCCCAAAACAGCTGCCAGCCTGCAGAGCGCTTTCAGGAGGG
RNA165704|XLOC_007607	0.000786541	2.03494	down	434.672	707.436	635.498	293.404	193.959	250.567	RNA165704|XLOC_007607	ATCAAGACGTGGGGTCTGTACCCCCTACCCACACTGACCCTCTTCCCATCGAGAGGTGGG
RNA40713|RefSeq_2792_1015	0.0032221	2.03451	down	1740	2440.98	2564.61	1184.48	734.221	722.673	RNA40713|RefSeq_2792_1015	TGTCTCTCCAGCCCCCACCAATTACACCATGTTCTGGTTGTTAAAATCCAGTGTATGCAT									100	100	NR_003034	Homo sapiens septin 7 pseudogene (LOC441601), non-coding RNA
RNA33928|NRED_58_4838	0.00393869	2.02787	down	357.596	522.999	613.948	246.901	213.228	170.763	RNA33928|NRED_58_4838	CTCCTGCCACCCTCTCTTTGACTGCTTGTGTCAATAAAAGGAGAACTGGCCAGTTTTCAG	100	100	ENST00000261651	known	pseudogene	ENSG00000128438	TBC1D27	TBC1 domain family, member 27 [Source:HGNC Symbol;Acc:28104]
RNA41078|RefSeq_3190_622	0.0092971	2.02135	down	4409.81	4829.29	6072.48	2664.62	1597.47	1759.29	RNA41078|RefSeq_3190_622	TTCCAGAATTTGAAATTGTAATAGAAACAAGATGAGATTATGCCTGAGGTTGCGGAAAAG	100	100	ENST00000547904	pseudogene	pseudogene	ENSG00000258072	RP11-554D14.2		100	96	XR_039336	PREDICTED: Homo sapiens similar to programmed cell death 2 (LOC728739), miscRNA
RNA36840|ENCODE_1710_521	0.00569786	2.01573	down	253.476	300.243	334.302	173.712	116.983	107.725	RNA36840|ENCODE_1710_521	AGTGACGAACCCACTGCACAAATTTTGGCAATGACAGAAACTTCATCTGCATTGGCTTCG	100	100	ENST00000434565	known	lincRNA	ENSG00000223685	RP11-196I2.1
RNA48100|UCSC_6908_1558	0.00892516	2.00911	down	127.499	187.467	176.499	104.069	47.6062	76.4135	RNA48100|UCSC_6908_1558	AAGGGAAGGCTGCTGCCTCTCACTTCTCCCTGTTTTGTTGTTCTTTTAAGTAGCATGTGT
RNA165926|XLOC_008285	0.00422433	2.00795	down	441.323	655.645	708.343	345.161	178.129	250.567	RNA165926|XLOC_008285	TAAAGAATGACACTTTCTGACAGCCCCAGGGACTCCAACTTTATCTTGGGACCATAAGAG
RNA147623|p0727_imsncRNA503	0.0071123	2.00531	down	1448.1	2194.45	1979.09	852.742	564.688	792.661	RNA147623|P0727_IMSNCRNA503
RNA34303|NRED_434_2274	0.00209555	2.00118	down	1934.48	2955	3574.72	1319.85	1024.67	926.715	RNA34303|NRED_434_2274	GGTCTCCTGCTCTCCCACCGACTCCTTATTTTTAGACTCTTATTGTCTTATTTCAAACAA
